# Supplementary material for: What Makes a Good Plant Invader?
Source: Life (Basel). 2023 Jul 20;13(7):1596. doi: 10.3390/life13071596 (PMC10381298; doi:10.3390/life13071596)
Supplement: Supplementary file 1 [file life-13-01596-s001.zip]

Archive with 1 entries (1 files):
- Korpelainen and Pietilainen_Table S1.xlsx
