# Supplementary material for: What Makes a Good Plant Invader?
Source: Life (Basel). 2023 Jul 20;13(7):1596. doi: 10.3390/life13071596 (PMC10381298; doi:10.3390/life13071596)
Supplement: Supplementary file 1 [file life-13-01596-s001.zip › Korpelainen and Pietilainen_Table S1.xlsx]

## Sheet: All
Table S1. Basic background information of plant species considered invasive based on the Invasive Species Specialist Group of IUCN (www.issg.org). The most harmful invasive plant species are marked with a red background color.
Species as listed in www.issr.org	Synonym	Family	Life history	Reproduction	Seedbank (if known)	Dispersal method leading to invasion	Original distribution	Area of invasion	Known use
Algae
Undaria pinnatifida (Harvey) Suringar		Alariaceae	Perennial	Asexual/sexual		Humans, ship hulls, aquaculture, fisheries	Japan, China, Korea	Global	Food
Caulerpa taxifolia (M. Vahl) C. Agardh		Caulerpaceae	Perennial	Asexual/sexual		Humans	Tropics, subtropics	Global	Ornamental
Caulerpa webbiana Montagne		Caulerpaceae	Perennial	Asexual/sexual		Humans	Tropics	Global
Codium fragile ssp. tomentosoides (van Goor) P.C. Silva		Codiaceae	Perennial	Parthenogenetic		Humans, shellfish culture, boats, ship hulls	Pacific Asia	Global
Didymosphenia geminata (Lyngbye) M. Schmidt		Gomphonemataceae	Perennial	Asexual/sexual		Humans, birds, wind	N. Europe, N. America	Global
Gracilaria salicornia (C. Agardh) E.Y. Dawson		Gracilariaceae	Perennial	Asexual		Humans, ballast	Indian Ocean and W. Pacific	Hawaii	Agar industry, food
Gracilaria vermiculophylla (Ohmi) Papenfuss		Gracilariaceae	Perennial	Sexual		Humans, boats, oysters	Japan, NW Pacific	Global	Agar industry, food
Hypnea musciformis (Wulfen) Lamouroux		Hypneaceae	Perennial	Asexual mostly		Humans, ship hulls	Tropics, subtropics	Global
Acanthophora spicifera (Vahl) Borgesen		Rhodomelaceae	Perennial	Asexual/sexual		Humans, ship hulls	Florida, Caribbean	Global
Polysiphonia brodiei (Dillwyn) Sprengel		Rhodomelaceae	Perennial	Sexual		Humans	Europe, N. Africa	N. America, Australia, New Zealand, Japan
Sargassum muticum (Yendo) Fensholt		Sargassaceae	Perennial	Asexual/sexual		Humans, oyster culture	Asia	N. America, Europe
Kappaphycus spp.		Solieriaceae	Perennial	Asexual/sexual		Humans	Philippines	Global	Carrageenan production
Pteridophytes
Azolla pinnata R. Brown	Azolla pinnata R.Br.	Salviniaceae	Perennial	Asexual/sexual		Humans, cattle	Asia, Africa	Global
Salvinia minima Baker	Salvinia minima	Salviniaceae	Perennial	Asexual		Humans, aquaria, ponds, ship hulls	S. America	N. America and Spain	Ornamental
Cyathea cooperi (Hook. ex F. Muell.) Domin.	Sphaeropteris cooperi (Hook. ex F.Muell.) R.M.Tryon	Cyatheaceae	Perennial	Sexual		Humans, cultivation escape, wind	Australia	New Zealand, Pacific islands, USA	Ornamental
Nephrolepis cordifolia (L.) K. Presl.		Lomariopsidaceae	Perennial	Asexual/sexual		Humans, cultivation escape, wind, water	Australia	Global (tropical)	Ornamental
Lygodium japonicum (Thunb. ex Murr.) Sw.		Lygodiaceae	Perennial	Sexual		Humans, cultivation escape, animals, wind	Asia, Australasia, Pacific, Europe	N. America	Ornamental
Lygodium microphyllum (Cav.) R. Br.		Lygodiaceae	Perennial	Sexual		Water, wind	Africa, Asia, Eurasia, Australia	N. America
Angiopteris evecta (G. Forst.) Hoffm.		Marattiaceae	Perennial	Asexual/sexual		Humans, cultivation escape, wind	Australia, Pacific islands	Hawaii, Costa Rica, Jamaica	Ornamental, famine food
Phymatosorus scolopendria (Burm. f.) Pic. Serm.		Polypodiaceae	Perennial	Sexual		Humans, cultivation escape, wind	Africa, Pacific islands	Florida, Hawaii, Puerto Rico	Ornamental
Pteris cretica L.		Pteridaceae	Perennial	Asexual/sexual		Humans, cultivation escape, wind	Old World tropics, Asia, Europe	Global	Ornamental
Salvinia molesta (syn. auriculata) Aubl.		Salviniaceae	Perennial/annual	Asexual		Humans, aquaria, ponds, ships, animals	Brazil, N. Argentina	Global	Ornamental
Gymnosperms
Pinus caribaea Morelet		Pinaceae	Perennial	Sexual	Yes	Humans, cultivation escape	Antilles, C. America	S. America, Pacific islands	Forestry, ornamental
Pinus nigra Arnold		Pinaceae	Perennial	Sexual	Yes	Humans, cultivation escape	Mediterranean	USA, New Zealand	Forestry, ornamental
Pinus pinaster Soland., non Ait.		Pinaceae	Perennial	Sexual	Yes	Humans, cultivation escape	Mediterranean	Global (temperate)	Forestry, ornamental
Angiosperms
Acanthus mollis L.		Acanthaceae	Perennial	Asexual/sexual		Humans, cultivation escape, water, animals, wind	Mediterranean, Canary Isles	Australia, New Zealand, Brazil, UK, USA	Ornamental
Asystasia gangetica (L.) T. Anderson		Acanthaceae	Perennial	Asexual/sexual		Humans, water, animals	India, Malay Archipelago, Africa	Global (tropical)	Ornamental, medicinal, food
Hygrophila polysperma (Roxb.) T. Anderson		Acanthaceae	Perennial	Asexual		Humans, aquarium trade	Asia	N. America	Ornamental
Lagarosiphon major (Ridley) Moss		Acanthaceae	Perennial	Asexual (mainly)		Humans, aquarium trade	S. Africa	Australasian Pacific, Europe	Ornamental
Ruellia brevifolia (Pohl) C. Ezcurra		Acanthaceae	Perennial	Sexual		Humans, cultivation escape	S. America	Fiji, Hawaii, Australia, Reunion	Ornamental
Strobilanthes hamiltonianus (Steud.) Bosser & Heine		Acanthaceae	Perennial	Asexual (mainly)		Humans, cultivation escape	India	Indo-Pacific islands	Ornamental
Thunbergia grandiflora Roxb.		Acanthaceae	Perennial	Asexual/sexual		Humans, cultivation escape, water	N. India, China, Nepal	Australia, Pacific islands	Ornamental
Acer ginnala (Maximowicz)		Aceraceae	Perennial	Asexual/sexual		Humans, cultivation escape, wind	Russia, China	N. America	Ornamental
Acer platanoides L.		Aceraceae	Perennial	Asexual/sexual		Humans, cultivation escape, wind	Asia, Europe	N. America	Ornamental
Carpobrotus edulis (L.) N.E. Br.		Aizoaceae	Perennial	Asexual/sexual	Yes	Baboons, rodents, porcupines, antelopes etc.	S. Africa	Europe, the Americas, Australia
Sagittaria platyphylla (Engelm.) J.G. Sm.		Alismataceae	Perennial	Asexual/sexual		Humans, cultivation escape, naturally	N. America	Europe, Australasia-Pacific	Ornamental
Sagittaria sagittifolia L.		Alismataceae	Perennial	Asexual/sexual		Mainly naturally	Asia, Europe	Austalasia-Pacific, the Americas
Alternanthera philoxeroides (Mart.) Griseb		Amaranthaceae	Perennial	Asexual (mainly)		Humans	S. America	Global	Food (rarely)
Alternanthera sessilis (L.) R.Br. ex DC.		Amaranthaceae	Perennial	Asexual/sexual		Humans, cultivation escape, wind, water	Australasia, Pacific islands	USA, Australia, Pacific Islands	Ornamental
Salsola tragus L.		Amaranthaceae	Annual	Asexual/sexual		Wind	Africa, Asia, Europe	Australia, N. America	Forage, medicinal
Agapanthus praecox Willd.		Amaryllidaceae	Perennial	Sexual (mainly)		Water, wind, contaminated soil	S. Africa	Argentina, Australia, NZ, Pacific islands, USA, UK	Ornamental
Cotinus coggygria Scop.		Anacardiaceae	Perennial	Asexual/sexual		Humans	SE Europe, Central Asia	Asia, USA
Rhus longipes Engl.		Anacardiaceae	Perennial	Sexual		Humans	Africa	La Reunion	Medicinal, food
Schinus terebinthifolius Raddi.		Anacardiaceae	Perennial	Asexual/sexual		Birds, mammals, water	Argentina, Paraguay, Brazil	Pacific islands
Annona glabra L.		Annonaceae	Perennial	Sexual		Humans, birds, mammals, water	Americas, W. Africa	Austalia, Pacific islands	Food
Annona squamosa L.		Annonaceae	Perennial	Sexual		Humans, birds, fruit bats, mammals, water	Tropical America	Global	Food
Heracleum mantegazzianum (Sommier & Levier)		Apiaceae	Perennial	Sexual	Yes	Humans, birds, water, contaminated soil	Caucasia	Europe, USA	Ornamental
Cryptostegia grandiflora (Roxb. ex R. Br.) R. Br.		Apocynaceae	Perennial	Sexual	Yes	Humans, cultivation escape, wind, water	Madagaskar	Australasia-Pacific	Ornamental, low-quality latex
Cryptostegia madagascariensis Bojer ex Decne.		Apocynaceae	Perennial	Sexual		Humans, cultivation escape, wind, water, animals	Madagaskar	Hawaii, Australia, Brazil	Ornamental, low-quality latex
Cynanchum rossicum (Kleopov) Barbarich		Apocynaceae	Perennial	Asexual/sexual		Wind	Ukraine, Russia	N. America, Norway	Ornamental
Funtumia elastica (Preuss) Stapf		Apocynaceae	Perennial	Sexual		Humans, wind	Africa	Pacific	Medicinal
Rauvolfia vomitoria Afzelius		Apocynaceae	Perennial	Asexual/sexual		Humans	Africa	Asia, Hawaii, Puerto Rico	Ornamental, medice, dye, rat poison etc.
Thevetia peruviana (Pers.) K. Schum.		Apocynaceae	Perennial	Asexual/sexual		Humans	Tropical America	Australia, Pacific islands, Caribbean, S. Africa	Ornamental, medicinal
Vinca major L.		Apocynaceae	Perennial	Asexual/sexual		Humans, garden waste, water	Mediterranean	USA, Australia	Ornamental, medicinal
Epipremnum pinnatum (L.) Engl.		Araceae	Annual	Asexual/sexual		Humans, cultivation escape	Tropical Australasia	Pacific islands	Ornamental
Pistia stratiotes L.		Araceae	Perennial	Asexual/sexual		Humans, aquarium/horticultural trade	S. America	Global	Ornamental
Syngonium podophyllum Schott		Araceae	Perennial	Asexual (mainly)		Humans, cultivation escape	C. and S. America	Australia, S. Africa, S. America, Pacific islands	Ornamental
Zantedeschia aethiopica (L.) Spreng.		Araceae	Perennial	Asexual/sexual		Humans, cultivation escape, water, birds	S. Africa	Global (subtropics)	Ornamental
Hedera helix L.		Araliaceae	Perennial	Asexual/sexual		Humans, cultivation escape, birds	Europe, W. Asia, N. Africa	USA, S. America, Australia, New Zealand	Ornamental
Schefflera actinophylla (Endl.) Harms		Araliaceae	Perennial	Sexual (mainly)		Humans, cultivation escape, birds, bats, kangaroos	Australia, New Guinea	Global	Ornamental
Archontophoenix cunninghamiana (H.Wendl.) H.Wendl. & Drude		Arecaceae	Perennial	Sexual		Birds, water	Australia	New Zealand, USA, Brazil
Arenga obtusifolia Mart.		Arecaceae	Perennial	Sexual		Humans	Java	SE Asia
Elaeis guineensis Jacq.		Arecaceae	Perennial	Sexual		Humans, cultivation escape	W. Africa	Brazil, Pacific islands	Ornamental, food
Livistona chinensis (Jacq.) R. Br. Ex Mart.		Arecaceae	Perennial	Sexual		Humans, cultivation escape	Japan, China	Tropical ánd subtropical islands globally	Ornamental
Nypa fruticans Wurmb		Arecaceae	Perennial	Sexual		Humans, cultivation escape, water	Australia, Asia	Nigeria, Cameroon, French Polynesia	Ornamental
Phoenix canariensis Chabaud		Arecaceae	Perennial	Sexual		Humans, cultivation escape, birds, water	Canary Isles, Africa	Australasia, Europe, N. America	Ornamental
Trachycarpus fortunei (Hook.) H.Wendl.		Arecaceae	Perennial	Sexual		Birds, wind	China, Myanmar, Himalayas	Global	Ornamental
Agave americana L.		Asparagaceae	Perennial	Asexual/sexual		Humans, wind	Mexico, S. USA	Global	Ornamental, ropes, fiber, spirits
Agave sisalana Perrine		Asparagaceae	Perennial	Asexual (mainly)		Humans, cultivation escape	Mexico	Africa, USA, West Indies, Australia, Spain, tropical islands	Fiber
Asparagus densiflorus (Kunth) Jessop		Asparagaceae	Perennial	Asexual/sexual		Humans, birds	S. Africa	Australasia-Pacific, Caribbean, N. America, Europe	Ornamental
Asparagus officinalis L.		Asparagaceae	Perennial	Asexual/sexual		Humans, cultivation escape, birds	Eurasia, N. Africa	Japan, USA, NZ, Australia, Pacific islands	Food, medicinal
Furcraea foetida (L.) Haw.		Asparagaceae	Perennial	Asexual (mainly)		Animals	S. America	Australia, NZ, New Caledonia, Pacific islands	Ornamental, fiber
Sansevieria hyacinthoides (L.) Druce		Asparagaceae	Perennial	Asexual/sexual		Humans, cultivation escape	S. Africa	Florida, Caribbean	Ornamental, fiber
Sansevieria trifasciata Prain		Asparagaceae	Perennial	Asexual/sexual		Humans, cultivation escape	Zaire, Nigeria	Pacific islands, Caribbean	Ornamental, fiber
Acroptilon repens (L.) DC.		Asteraceae	Perennial	Asexual/sexual		Humans	Near East, Asia Minor	Global
Ageratina adenophora (Spreng.) R.M. King & H. Rob.		Asteraceae	Perennial	Asexual/sexual		Humans, water, animals, wind	Mexico	Global	Ornamental
Ageratina riparia (Regel) R.M. King & H. Rob.		Asteraceae	Perennial	Asexual/sexual		Humans, water, animals, wind	Mexico	Australia, NZ, Mauritius, Reunion, Hawaii	Ornamental
Ageratum conyzoides L.		Asteraceae	Annual	Sexual	Yes	Wind, water	N. and C. America	Global	Medicinal
Ambrosia artemisiifolia L.		Asteraceae	Annual	Sexual	Yes	Humans, water, contaminated bird seed and cereal	N. America	Europe, Australasia, Pacific islands, S. America	Medicinal
Austroeupatorium inulifolium (Kunth) R.M. King & H. Rob.		Asteraceae	Perennial	Asexual/sexual		Wind	Neotropics	Sri Lanka, Taiwan, Indonesia	Ornamental, ground cover
Bellis perennis L.		Asteraceae	Perennial	Sexual		Humans, cultivation escape	Africa, Eurasia	Canada, NZ, Japan, Hawaii, Falkland Islands	Ornamental, medicinal
Bidens pilosa L.		Asteraceae	Annual	Sexual	Yes	Humans, water, wind, animals	Australia, S. and C. America	Global	Medicinal
Campuloclinium macrocephalum (Less.) DC.		Asteraceae	Perennial	Sexual		Humans, wind, water	Argentina, Brazil, C. America	Global	Ornamental
Carduus nutans L.		Asteraceae	Biennial	Sexual	Yes	Humans, contaminated seeds, animals, wind	Europe, Asia	The Americas, Australia, NZ	Ornamental
Centaurea biebersteinii DC.		Asteraceae	Biennial/perennial	Sexual (mainly)		Humans, animals, contaminated seeds, ballast, water	Europe	N. America
Centaurea diffusa Lam.		Asteraceae	Biennial/perennial	Sexual (mainly)		Humans, animals, contaminated seeds, ballast, water	Eurasia	N. America
Centaurea melitensis L.		Asteraceae	Annual	Sexual		Humans, animals, contaminated seeds, ballast, water	S. Europe, Mediterranean	N. America, Hawaii
Centaurea solstitialis L.		Asteraceae	Annual	Sexual		Humans, animals, contaminated seeds, ballast, water	Mediterranean, W. Eurasia	Hawaii
Chromolaena odorata (L.) R.M. King & H. Rob.		Asteraceae	Perennial	Sexual	Yes	Humans, contaminated seeds, wind, birds, water	S. and C. America	S. Africa, India, China, Indonesia	Medicinal
Chrysanthemoides monilifera (L.) Norl.		Asteraceae	Perennial	Sexual	Yes	Humans, ballast, water, birds and other animals	S. Africa	Australia, NZ	Revegetation
Cirsium arvense (L.) Scop.		Asteraceae	Perennial	Asexual (mainly)		Humans, contaminated seeds, ballast, water, cattle	Europe, W. Asia, N. Africa	Global
Cirsium vulgare (Savi) Ten.		Asteraceae	Biennial	Sexual		Humans, animals, water	Europe	Global
Cynara cardunculus L.		Asteraceae	Perennial	Sexual (mainly)		Humans, wind, birds and other animals	Mediterranean, Macaronesia	Australia, California, S. America	Ornamental, food
Delairea odorata Lem.		Asteraceae	Perennial	Asexual/sexual		Humans, cultivation escape	S. Africa	Global	Ornamental
Elephantopus mollis Kunth		Asteraceae	Perennial	Sexual		Humans	West Indies, tropical America	Global (tropics)	Medicinal, ground cover
Erigeron karvinskianus DC.		Asteraceae	Perennial	Sexual		Humans, cultivation escape, wind	S. America	Europe, Hawaii, NZ, Reunion	Ornamental, ground cover
Euonymus alata (Thunb.) Siebold		Asteraceae	Perennial	Asexual/sexual		Humans, cultivation escape	China, Japan, Korea	N. America
Eupatorium cannabinum L.		Asteraceae	Perennial	Sexual		Humans, wind	British Isles	Global	Medicinal
Euryops multifidus (Thunb.) DC.		Asteraceae	Perennial	Asexual/sexual		Animals	Africa	N. America
Gymnocoronis spilanthoides (D. Don ex Hook. & Arn.) DC.		Asteraceae	Perennial	Asexual/sexual		Humans, aquarium trade	India	Asia, Australasia, Pacific, Europe	Ornamental
Hieracium aurantiacum L.		Asteraceae	Perennial	Asexual/sexual		Humans, cultivation escape	Europe	Global (temperate)	Ornamental
Hieracium floribundum Wimm. & Grab.		Asteraceae	Perennial	Asexual/sexual		Humans	Europe	Global (temperate)
Hieracium pilosella L.		Asteraceae	Perennial	Asexual/sexual		Humans, wind	Europe, Asia	Australia, NZ, N. America
Hypochaeris radicata L.		Asteraceae	Perennial	Asexual/sexual		Humans, wind	Mediterranean	Hawaii, NZ, Australia, Reunion
Launaea intybacea (Jacq.) Beauverd		Asteraceae	Annual	Sexual		Humans	Africa	Global
Mikania micrantha Kunth		Asteraceae	Perennial	Asexual/sexual		Humans, wind	C. and S. America	India to Australasia
Onopordum acanthium L.		Asteraceae	Biennial	Sexual	Yes	Humans, birds, livestock, wildlife, water, wind	Europe, Asia	N. America, Australia	Ornamental, medicinal
Parthenium hysterophorus L.		Asteraceae	Annual	Sexual	Yes	Humans, contaminated grain and pasture seed	C. and S. America	Global
Pluchea carolinensis (Jacq.) G. Don		Asteraceae	Perennial	Asexual/sexual	Yes	Humans, wind	C. America, Caribbean	Pacific islands	Medicinal
Pluchea indica (L.) Less.		Asteraceae	Perennial	Asexual/sexual		Humans, wind	India, Australasia	Pacific islands	Medicinal
Senecio angulatus L.f.		Asteraceae	Perennial	Asexual/sexual		Humans, garden waste, wind, animals	S. Africa	Australia, NZ
Senecio inaequidens DC.		Asteraceae	Perennial	Asexual	Yes	Humans, wind	Africa	Europe, Mexico, Argentina
Senecio jacobaea L.		Asteraceae	Biennial/perennial	Asexual/sexual	Yes	Birds, water	Eurasia	N. America, NZ, Australia, S. Africa
Senecio squalidus L.		Asteraceae	Annual/perennial	Sexual		Humans, cultivation escape, motorways, railroads	Temperate Europe	UK, Ireland, USA
Senecio viscosus L.		Asteraceae	Annual	Sexual		Humans, motorways, railroads, ballast water	Temperate Europe, Asia	N. America, Falkland Islands
Senecio vulgaris L.		Asteraceae	Annual	Sexual		Wind, water	Africa, Asia, Europe	N. America, Falkland Islands
Solidago canadensis L.		Asteraceae	Perennial	Asexual/sexual		Humans, cultivation escape, wind	N. America	Global	Ornamental
Sphagneticola trilobata (L.) Pruski		Asteraceae	Perennial	Asexual (mainly)		Humans, cultivation escape	C. America	Australia, Pacific islands, Indonesia, Papua New Guinea	Ornamental
Taraxacum officinale (L.) Weber ex F.H. Wigg.		Asteraceae	Perennial	Sexual	Yes	Wind	Eurasia	Global	Medicinal, food
Thymophylla tenuiloba var. tenuiloba (DC.) Small		Asteraceae	Annual	Sexual		Humans, cultivation escape	USA, Mexico	SE USA, Africa, Caribbean, Asia	Ornamental, ground cover
Tithonia diversifolia (Hemsl.)A. Gray		Asteraceae	Perennial	Sexual		Humans, cultivation escape	C. America	Pacific islands	Ornamental, medicinal, fodder
Tussilago farfara L.		Asteraceae	Perennial	Asexual/sexual		Humans, cultivation escape, wind	Europe, Asia, NW Africa	NE USA, Canada
Xanthium spinosum L.		Asteraceae	Annual	Sexual	Yes	Humans, contaminated grain, water, animals	Chile	Global (temperate)
Impatiens glandulifera Royle		Balsaminaceae	Annual	Sexual	Yes	Humans, animals	India, Nepal, Pakistan	N. America, Europe, New Zealand	Ornamental, nectar plant for beekeepers
Impatiens walleriana Hook. f.		Balsaminaceae	Perennial	Asexual/sexual		Humans, water	Tanzania, Mosambique	Global	Ornamental
Anredera cordifolia (Ten.) Steenis		Basellaceae	Perennial	Asexual (mainly)		Humans, cultivation escape, water	S. America	Global	Ornamental, medicinal
Begonia cucullata Willd.		Begoniaceae	Perennial	Sexual		Humans, cultivation excape	S. America	Global (tropics)	Ornamental, medicinal
Berberis buxifolia Lam.		Berberidaceae	Perennial	Sexual		Humans, cultivation escape, birds	Chile, Argentina	Falkland Islands, UK, Scotland	Ornamental
Berberis darwinii Hook.		Berberidaceae	Perennial	Sexual		Humans, cultivation escape, birds	Chile, Argentina	Ireland, USA, Australia, NZ, Falkland Islands	Ornamental
Berberis thunbergii DC.		Berberidaceae	Perennial	Asexual/sexual		Humans, cultivation escape, birds	Japan	N. Europe, USA	Ornamental
Alnus glutinosa (L.) Gaertn.		Betulaceae	Perennial	Sexual (mainly)		Humans, birds	Eurasia, N. Africa	Australia, the Americas	Ornamental, erosion control
Spathodea campanulata P. Beauv.		Bignoniaceae	Perennial	Asexual/sexual		Humans, wind	W. Africa	Pacific Islands, Australia	Ornamental
Tabebuia heterophylla (DC.) Britton		Bignoniaceae	Perennial	Sexual		Humans, wind	S. America	Australasia-Pacific	Ornamental, forestry (timber)
Tecoma capensis (Thunb.) Lindl.		Bignoniaceae	Perennial	Asexual/sexual		Humans, cultivation escape	S. Africa	Australia, NZ, USA, India	Ornamental
Tecoma stans (L.) Juss. ex Kunth		Bignoniaceae	Perennial	Sexual		Humans, cultivation escape, wind	S. America	Australia, Pacific islands	Ornamental, fodder
Cynoglossum officinale L.		Boraginaceae	Biennial	Sexual	Yes	Humans, cultivation escape	Eurasia	N. America	Ornamental, medicinal
Heliotropium curassavicum L.		Boraginaceae	Perennial	Asexual/sexual		Humans	The Americas	Global
Alliaria petiolata (M. Bieb.) Cavara & Grande		Brassicaceae	Biennial	Sexual	Yes	Humans, animals, water	Eurasia to India	N. America, New Zealand	Food, medicinal
Brassica elongata Ehrh.		Brassicaceae	Biennial/perennial	Sexual		Humans	Eurasia, Near East	Europe, USA
Brassica tournefortii Gouan		Brassicaceae	Annual	Sexual	Yes	Humans	Africa, Asia, Europe	Australia, N. America
Camelina sativa (L.) Crantz		Brassicaceae	Annual	Sexual		Humans, cultivation escape, contaminant crop seeds	Asia, Europe	N. America	Food, medicinal, biofuel
Cardamine flexuosa With.		Brassicaceae	Perennial	Sexual	Yes	Humans, animals, water	Eurasia, N. Africa, SE Asia	N. America, Australia, Central Asia
Cardamine glacialis (G. Forst.) DC.		Brassicaceae	Perennial	Asexual/sexual		Humans	Chile	Falkland Islands	Ornamental
Lepidium latifolium L.		Brassicaceae	Perennial	Asexual/sexual		Humans, contaminated seeds	S. Europe, Central Asia	Australasia-Pacific, N. America
Lepidium virginicum L.		Brassicaceae	Annual/biennial	Sexual		Humans, wind, birds	The Americas	Africa, Europe, Australasia,	Food, medicinal
Butomus umbellatus L.		Butomaceae	Perennial	Asexual/sexual		Humans, muskrats, boats, ice, water	Africa, Asia, Europe	N. America	Ornamental
Cabomba caroliniana A. Gray		Cabombaceae	Perennial	Asexual/sexual		Humans, aquarium trade	S. America	Global	Ornamental
Acanthocereus tetragonus (L.) Humm.		Cactaceae	Perennial	Asexual/sexual		Humans, cultivation excape, birds	Texas, C. and S. America	New Caledonia, Hawaii	Ornamental, food
Opuntia cochenillifera DC.		Cactaceae	Perennial	Asexual/sexual		Humans, cultivation escape	S. America, Mexico	Costa Rica, Hawaii	Ornamental, medicinal
Opuntia monacantha (Willd.) Haw.		Cactaceae	Perennial	Asexual/sexual		Humans, cultivation escape	S. America	Pacific islands	Ornamental, food, fodder
Opuntia stricta (Haw.) Haw.		Cactaceae	Perennial	Asexual/sexual		Humans, mammals, birds	C. and S. America	Tropical islands, Africa	Ornamental, food, hedges
Canna indica L.		Cannaceae	Perennial	Asexual/sexual		Humans, cultivation escape	Tropical America	Pacific islands, New Zealand	Ornamental
Lonicera maackii (Rupr.) Maxim.		Caprifoliaceae	Perennial	Asexual/sexual		Humans, birds	China, Japan, Korea	N. America	Ornamental, erosion control
Lonicera japonica Thunb.		Caprifoliaceae	Perennial	Asexual/sexual		Humans, cultivation escape, birds	Japan, Korea	USA, Europe, S. America	Ornamental
Cerastium fontanum Baumg.		Caryophyllaceae	Biennial/Perennial	Sexual		Humans, reindeer	Europe	N. America
Sagina procumbens L.		Caryophyllaceae	Perennial	Asexual/sexual		Humans, wind, water, animals	Eurasia, N. Africa	Global
Stellaria alsine Grimm.		Caryophyllaceae	Perennial	Sexual (mainly)		Humans, birds and other animals, water	Europe	Global
Stellaria media (L.) Vill.		Caryophyllaceae	Annual	Sexual		Humans, birds and other animals, water	Temperate Europe	Global
Casuarina equisetifolia L.		Casuarinaceae	Perennial	Sexual	Yes	Humans, forestry, birds, mammals, water, air	Asia, Oceania	Hawaii, Mexico, Caribbean	Shade in tropics, timber
Celastrus orbiculatus Thunb.		Celastraceae	Perennial	Sexual		Humans, birds	Asia	Australasia-Pacific, N. America	Ornamental
Euonymus alata (Thunb.) Siebold.		Celastraceace	Perennial	Asexual/sexual		Humans, cultivation escape, birds	Asia, China	USA	Ornamental, medicinal
Euonymus fortunei (Turcs.) Hand.-Mazz.		Celastraceae	Perennial	Asexual/sexual		Humans, cultivation escape, birds, other animals	China, Japan, Korea	E. USA	Ornamental
Ceratophyllum demersum L.		Ceratophyllaceae	Perennial	Asexual (mainly)		Humans, aquarium/pond trade	N. America	Global	Ornamental
Chrysobalanus icaco L.		Chrysobalanaceae	Perennial	Sexual (mainly)		Humans	Tropical America	French Polynesia, Hawaii, Fiji	Ornamental, erosion control, food, medicinal
Terminalia catappa L.		Combretaceae	Perennial	Sexual		Humans, animals, ocean currents	SE Asia, Australia	Global (tropics)	Ornamental, food, medicinal
Commelina benghalensis L.		Commelinaceae	Annual/perennial	Asexual/sexual		Humans	Africa, Asia, Pacific	USA, Hawaii, Australia	Medicinal, food, fodder
Tradescantia fluminensis Vell.		Commelinaceae	Perennial	Asexula/sexual		Humans, cultivation escape	SE Brazil	Australia, NZ, Japan, USA, Russia, Mediterranean	Ornamental
Tradescantia spathacea Sw.		Commelinaceae	Perennial	Asexual/sexual		Humans, cultivation escape, wind	Tropical/subtropical America	China, Pacific islands	Ornamental
Ipomoea aquatica Forsk.		Convolvulaceae	Perennial	Asexual/sexual		Humans, cultivation escape, water (seeds float)	S. China	Africa, Australasia, S. America, Pacific islands	Food, medicinal
Ipomoea cairica (L.) Sweet		Convolvulaceae	Perennial	Asexual/sexual		Humans, cultivation escape	Tropical Africa, Asia	Australia, Pacific islands	Ornamental
Merremia peltata (L.) Merr.		Convolvulaceae	Perennial	Asexual/sexual		Humans, cultivation escape, water	Australia-Pacific, Africa	Vanuatu, Aitutaki, Cook Islands	Ornamental, medicinal
Merremia tuberosa (L.) Rendle		Convolvulaceae	Perennial	Sexual (mainly)	Yes	Humans, cultivation escape, water	Mexico, Costa Rica, Guatemala	Global (tropics)
Crassula helmsii (Kirk) A. Cockayne		Crassulaceae	Perennial	Asexual (mainly)		Humans, aquarium/pond trade	Australia, New Zealand	Europe, USA	Ornamental
Kalanchoe pinnata (Lam.) Pers.		Crassulaceae	Perennial	Asexual/sexual		Humans, cultivation escape	Africa, India	Australia, NZ, Japan, Pacific islands	Ornamental
Coccinia grandis (L.) Voigt		Cucurbitaceae	Perennial	Asexual/sexual		Humans, cultivation escape, birds, other animals	Africa, Asia, N. Australia	Tropical islands	Food
Sechium edule (Jacq.) Sw.		Cucurbitaceae	Perennial	Sexual		Humans, cultivation escape	Mexico, Guatemala	Hawaii, Guam, Fiji	Food, medicinal
Juniperus bermudiana L.		Cupressaceae	Perennial	Sexual		Humans	Bermuda	Hawaii, Ascension, St Helena	Ornamental, timber
Cyperus rotundus L.		Cyperaceae	Perennial	Asexual (mainly)		Humans, animals, water	Eurasia, SE Asia	Global	Food, fodder
Oxycaryum cubense (Poepp. & Kunth) Palla		Cyperaceae	Perennial	Asexual/sexual		Birds	S. America, southern N. America	Africa
Dioscorea bulbifera L.		Dioscoreaceae	Perennial	Asexual (mainly)		Humans, cultivation escape	Africa	The Americas	Food
Dioscorea oppositifolia L.		Dioscoreaceae	Perennial	Asexual/sexual		Humans, cultivation escape, rodents, water	China, India, Sri Lanka	USA	Ornamental
Elaeagnus angustifolia L.		Elaeagnaceae	Perennial	Sexual (mainly)	Yes	Humans, cultivation escape, animals, water	S. Europe, W.Asia	N. America and Pacific islands	Ornamental, food
Elaeagnus pungens Thunb.		Elaeagnaceae	Perennial	Asexual/sexual		Humans, cultivation escape, animals	China, Japan	USA, NZ, Europe	Ornamental, food
Elaeagnus umbellata Thunb.		Elaeagnaceae	Perennial	Sexual	Yes	Humans, cultivation escape, animals, water	China, Japan, Korea	N. America	Ornamental, food
Calluna vulgaris (L.) Hull		Ericaceae	Perennial	Asexual/sexual	Yes	Humans, wind, animals	Africa, Asia, Europe	Australia, NZ, N. America	Ornamental, fuel, fodder, medicinal
Rhododendron ponticum L.		Ericaceae	Perennial	Asexual/sexual		Humans, cultivation escape, animals, wind	S. Europe, Near East	Europe	Ornamental
Aleurites moluccana (L.) Willd.		Euphorbiaceae	Perennial	Sexual		Humans, cultivation escape	SE Asia	Pacific islands	Food
Euphorbia esula L.		Euphorbiaceae	Perennial	Asexual/sexual		Wildlife, birds	Europe, Asia	N. America, Argentina
Ricinus communis L.		Euphorbiaceae	Perennial	Sexual		Humans, cultivation escape, rodents, birds,	Africa, Middle East	Global	Ornamental, oil crop
Triadica sebifera (L.) Small		Euphorbiaceae	Perennial	Asexual/sexual		Humans, birds, water	China, Japan	Global	Ornamental
Abrus precatorius L.		Fabaceae	Perennial	Sexual		Humans, birds	Africa, Asia, Australasia, Pacific	Neotropics	Ornamental, medicinal
Acacia concinna (Willd.) DC.		Fabaceae	Perennial	Sexual		Humans	Asia	New Caledonia, Japan, Mauritius	Medicinal
Acacia confusa Merr.		Fabaceae	Perennial	Asexual/sexual		Humans, cultivation escape	Philippines	Asia, Pacific	Ornamental, windbreak plant
Acacia farnesiana (L.) Willd.		Fabaceae	Perennial	Sexual		Humans, cultivation, annimals	Tropical America	Global	Multiple non-food uses, erosion control
Acacia longifolia (Andrews) Willd.		Fabaceae	Perennial	Sexual	Yes	Humans, cultivation escape, animals, water, wind	SE Australia	Australia, NZ, S. Africa, Spain, Brazil,	Ornamental, sand dune stabilization
Acacia mangium Willd.		Fabaceae	Perennial	Sexual		Humans	Australia, Indonesia	Asia, Pacific islands	Ornamental, ecological restoration
Acacia mearnsii De Wild.		Fabaceae	Perennial	Asexual/sexual	Yes	Humans, animals	Australia	Global	Firewood, tannin source
Acacia melanoxylon R. Br.		Fabaceae	Perennial	Asexual/sexual	Yes	Humans	Australia	Global	Ornamental
Acacia nilotica (L.) Delile		Fabaceae	Perennial	Sexual		Humans	Africa, W. Asia	Australia, Pacific islands	Shading, forage
Acacia retinodes Schltdl.		Fabaceae	Perennial	Sexual		Humans	Australia, Tasmania	Global	Ornamental
Acacia saligna (Labill.) Wendl.		Fabaceae	Perennial	Sexual	Yes	Humans, cultivation escape	Australia	Global	Ornamental, tannin source, forage
Adenanthera pavonina L.		Fabaceae	Perennial	Sexual		Humans, cultivation escape, birds	India, Malaysia	Global
Albizia julibrissin Durazz.		Fabaceae	Perennial	Asexual/sexual	Yes	Humans, cultivation escape, water	Iran to Japan	N. America	Ornamental
Albizia lebbeck (L.) Benth.		Fabaceae	Perennial	Sexual		Humans, cultivation escape	Asia	Global	Timber, erosion control
Caesalpinia decapetala (Roth) Alston		Fabaceae	Perennial	Sexual	Yes	Humans, cultivation escape, water, animals, wind	India	Africa, Hawaii, New Zealand, Portugal	Fencing material
Coronilla varia L.		Fabaceae	Perennial	Asexual/sexual	Yes	Humans, cultivation escape	Europe, N. Africa, SW Asia	Australasia- Pacific, USA	Erosion control, fertilizer
Cytisus scoparius (L.) Link		Fabaceae	Perennial	Asexual/sexual		Humans, cultivation escape, water, animals	Britis Isles, C. and S. Europe	N. America, New Zealand	Ornamental
Cytisus striatus (Hill) Rothm.		Fabaceae	Perennial	Asexual/sexual		Humans, birds	N. Africa, Spain, Portugal	USA	Ornamental, erosion control
Dalbergia sissoo DC.		Fabaceae	Perennial	Asexual/sexual		Humans	Indian subcontinent	Global	Ornamental, timber, medicinal, erosion control, fertilizer
Dichrostachys cinerea (L.) Wight & Arn.		Fabaceae	Perennial	Asexual/sexual	Yes	Humans, animals, also naturally	Africa	West-Indies	Medicinal, forage, fuel, hardwood
Dipogon lignosus (L.) Verdc.		Fabaceae	Perennial	Sexual	Yes	Humans, cultivation escape	Africa	Australasia-Pacific, the Americas	Ornamental
Falcataria moluccana (Miquel) Barneby & Grimes		Fabaceae	Perennial	Sexual		Humans, wind	The Moluccas, Melanesia	Pacific islands	Ornamental, forestry, landscaping
Flemingia strobilifera (L.) W.T. Aiton		Fabaceae	Perennial	Asexual/sexual		Humans	Asia	Caribbean, Pacific and Indian Ocean islands	Ornamental, medicinal, food
Genista monspessulana (L.) L.A.S. Johnson		Fabaceae	Perennial	Asexual/sexual		Animals, water	Africa, Asia, Mediterranean	USA, Portugal, N. Europe	Ornamental
Haematoxylum campechianum L.		Fabaceae	Perennial	Asexual/sexual		Humans	C. and S. America	Pacific islands	Ornamental, medicinal, dyes, honey
Lespedeza cuneata (Dum.Cours.) G. Don		Fabaceae	Perennial	Asexual/sexual	Yes	Animals	Asia, Australia	The Americas, S. Africa	Forage, soil conservation
Leucaena leucocephala (Lam.) de Wit		Fabaceae	Perennial	Asexual/sexual	Yes	Humans	Mexico, C. America	Global (pantropical)	Biofuel, fodder, fertilizer
Lotus corniculatus L.		Fabaceae	Perennial	Asexual/sexual		Humans, cultivation escape	Africa, Eurasia	The Americas, Japan, Australia, NZ	Ornamental, forage, erosion control and revegetation
Lupinus polyphyllus Lindl.		Fabaceae	Perennial	Asexual/sexual		Humans, cultivation escape	Western N. America	Europe, Australia, NZ	Ornamental, soil nitrification, revegetation
Melilotus alba Medik.		Fabaceae	Biennial	Sexual		Water, wind	Eurasia, Near East	N. America, Australia
Mimosa diplotricha Sauvalle		Fabaceae	Annual	Asexual/sexual	Yes	Humans, vehicles, contaminated soil, water	Brazil	Pantropics	Erosion control, fertilizer
Mimosa pigra L.		Fabaceae	Perennial	Sexual	Yes	Humans, vehicles, contaminated soil, water	Tropical America	Asia, Africa, Australia, tropical islands	Ornamental, shade plant, erosion control, green manure
Mimosa pudica (L.)		Fabaceae	Biennial/perennial	Asexual		Humans, vehicles, wind, water, animals	S. and C. America	Global	Ornamental, soil improvement, medicinal
Prosopis glandulosa Torr.		Fabaceae	Perennial	Asexual/sexual	Yes	Grazing animals	SW USA, Mexico	S. Africa, India, Burma, Australia	Fuel, fodder
Prosopis juliflora (Sw.) DC.		Fabaceae	Perennial	Sexual		Humans, cattle	Mexico, S. America, Caribbean	Global	Forage, wood, erosion control
Prosopis spp.		Fabaceae	Perennial	Asexual/sexual	Yes	Humans, grazing and other animals, water	Americas, Africa, Asia	Global	Ornamental, forestry
Psoralea pinnata L.		Fabaceae	Perennial	Sexual	Yes	Humans, cultivation escape, birds, water	S. Africa	Australia, NZ	Ornamental
Pueraria montana var. lobata (Willd.) Sanjappa & Pradeep		Fabaceae	Perennial	Asexual (mainly)		Humans, vehicles, mammals, birds	E. Asia	N. America, Europe	Ornamental, agriculture
Robinia pseudoacacia (L.)		Fabaceae	Perennial	Asexual/sexual		Humans, cultivation escape	SE USA	N. America, S. Europe, Korea	Ornamental, erosion control
Samanea saman (Jacq.) Merr.		Fabaceae	Perennial	Sexual (mainly)		Humans, cultivation escape	C. and S. America	Global	Shade plant, timber, fodder
Senegalia catechu (L. f.) P. Hurter & Mabb.		Fabaceae	Perennial	Sexual		Humans, cultivation escape	SE and S. Asia	Australia	Timber, fodder, medicinal, spice, dye
Sesbania punicea (Cav.) Benth.		Fabaceae	Perennial	Sexual		Humans, water	S. America	Global	Ornamental
Spartium junceum L.		Fabaceae	Perennial	Sexual		Humans, birds	Mediterranean	Global (Mediterranean climates)	Ornamental, medicinal, dye
Trifolium dubium Sibth.		Fabaceae	Annual	Sexual		Humans, cultivation escape	Mediterranean, Eurasia	N. America, Chile, Japan, Australia, NZ
Trifolium repens L.		Fabaceae	Perennial	Asexual/sexual		Humans, cultivation escape	Africa, Eurasia, Near East	Global	Forage, fertilizer, ground cover
Ulex europaeus L.		Fabaceae	Perennial	Asexual/sexual	Yes	Humans, cultivation escape, vehicles, birds	W. Europe	Global	Ornamental
Vachellia drepanolobium (Harms ex Sjostedt) P.J.H. Hurter		Fabaceae	Perennial	Sexual	Yes	Humans	E. Africa	Africa	Ornamental, carpentry, fence material, medicinal
Wisteria sinensis (Sims) Sweet		Fabaceae	Perennial	Asexual/sexual		Humans, cultivation escape, water	China	USA, incl. Hawaii	Ornamental
Wisteria floribunda (Willd.) DC.		Fabaceae	Perennial	Asexual/sexual		Humans, cultivation escape, water	Japan	E. USA	Ornamental
Erodium cicutarium (L.) L'Hér.		Geraniaceae	Annual/biennial	Sexual	Yes	Humans, farming equipment, animals	Africa, Asia, Europe	Australasia-Pacific, the Americas
Scaevola sericea Vahl		Goodeniaceae	Perennial	Asexual/sexual		Humans, birds, water	Asia, E. Africa, Australia, Pacific	SE USA, Hawaii, Caribbean	Ornamental
Gunnera manicata Linden ex Delchev.		Gunneraceae	Perennial	Sexual		Humans, birds	Brazil	Australia, NZ, Europe	Ornamental
Gunnera tinctoria (Molina) Mirb.		Gunneraceae	Perennial	Asexual/sexual	Yes	Humans, cultivation escape, birds, water	S. America	Australasia-Pacific, N. America, W. Europe	Ornamental
Myriophyllum aquaticum (Vell.) Verdc.		Haloragaceae	Perennial	Asexual/sexual		Humans, use as aquatic ornamental	S. America	N. America, Australia, NZ	Ornamental
Myriophyllum heterophyllum Michx.		Haloragaceae	Perennial	Asexual (mainly)	No	Humans, use as aquatic ornamental	Canada, E. USA, New Mexico	Europe, Asia, NW USA	Ornamental
Myriophyllum spicatum L.		Haloragaceae	Perennial	Asexual (mainly)		Humans, use as aquatic ornamental	Europe, Asia, N. Africa	N. America	Ornamental
Egeria densa Planch.		Hydrocharitaceae	Perennial	Asexual (mainly)		Humans, aquarium trade	S. America	Global	Ornamental
Elodea canadensis Michx.		Hydrocharitaceae	Perennial	Asexual (mainly)		Human, aquarium trade, birds, ships, water	N. America	Global	Ornamental
Halophila stipulacea (Forssk.) Asch.		Hydrocharitaceae	Perennial	Asexual (mainly)		Human, ships	W. Indian Ocean	Mediterranean, Caribbean
Hydrilla verticillata (L.f.) Royle		Hydrocharitaceae	Perennial	Asexual (mainly)		Humans, aquarium trade, ships	Asia, Australia	Global	Ornamental
Hydrocharis morsus-ranae L.		Hydrocharitaceae	Perennial	Asexual (mainly)		Human, cultivation escape	Asia, Europe	N. America	Ornamental
Najas minor All.		Hydrocharitaceae	Annual	Asexual/sexual	Yes	Humans, aquarium trade, birds	Europe, Russia, India, Japan	NE America	Ornamental
Vallisneria spiralis L.		Hydrocharitaceae	Perennial	Asexual/sexual		Humans, aquarium trade, birds	S. Europe	Global	Ornamental
Vallisneria nana R. Br.		Hydrocharitaceae	Perennial	Asexual/sexual		Humans, aquarium trade	Australia	New Zealand	Ornamental
Hypericum perforatum L.		Hypericaceae	Perennial	Asexual/sexual	Yes	Humans, vehicles, wind, water, animals	Eurasia, Middle East, N. Africa	The Americas, Australia, NZ, Japan, West Indies, S. Africa	Ornamental
Iris pseudacorus L.		Iridaceae	Perennial	Asexual/sexual		Water	Africa, Asia, Europe	N. America, NZ
Juncus tenuis Willd.		Juncaceae	Perennial	Asexual/sexual		Humans, animals, vehicles	The Americas, Europe, Asia, Australia	Global	Fodder
Luzula campestris (L.) DC.		Juncaceae	Perennial	Asexual/sexual		Humans, cultivation escape	Africa, Europe	The Americas, Australia, NZ, Portugal, Atlantic islands	Lawns
Ocimum gratissimum L.		Lamiaceae	Perennial	Asexual/sexual		Humans, cultivation escape	Global	Invasive locally (e.g New Caledonia)	Medicinal, spice
Vitex rotundifolia L.f.		Lamiaceae	Perennial	Asexual/sexual		Humans, birds, water	Australasia, Pacific	SE USA	Ornamental, erosion control
Akebia quinata (Houtt.) Decne.		Lardizabalaceae	Perennial	Asexual (mainly)		Humans, birds	China, Korea, Japan	USA, UK	Ornamental, baskets, food
Cinnamomum camphora (L.) J. Presl.		Lauraceae	Perennial	Sexual		Humans, birds	Japan, China, Taiwan, Vietnam	Australia, N. America	Ornamental
Cinnamomum verum J. Presl		Lauraceae	Perennial	Sexual		Humans, cultivation escape, birds	India, Sri Lanka	Global (tropical)	Spice
Litsea glutinosa (Lour.) C.B. Rob.		Lauraceae	Perennial	Sexual		Humans, cultivation escape	Asia, Australia, Pacific	Locally on oceanic islands	Medicinal, food
Landoltia punctata (G. Mey) Les & D.J. Crawford		Lemnaceae	Perennial	Asexual (mainly)		Humans, aquarium trade	Asia, Africa	USA
Utricularia gibba L.		Lentibulariaceae	Perennial	Asexual/sexual		Humans, water	N. and C. America	Europe, NZ
Limnocharis flava (L.) Buchenau		Limnocharitaceae	Perennial	Sexual (mainly)		Humans, cultivation escape, contaminated rice	C. and S. America, Mexico	Asia, Australia	Ornamental, fodder
Macfadyena unguis-cati (L.) A.H. Gentry		Lygodiaceae	Perennial	Asexual/sexual	No	Wind, water	C. and S. America, Caribbean	Global
Cuphea ignea A. DC.		Lythraceae	Perennial	Sexual		Humans, cultivation escape	Mexico	Hawaii, Fiji, Reunion	Ornamental, possibly as oil and rotation plant
Lythrum salicaria L.		Lythraceae	Perennial	Asexual/sexual	Yes	Mostly naturally	Europe, Asia	Australia, NZ, N. America
Hiptage benghalensis (L.) Kurz		Malpighiaceae	Perennial	Asexual/sexual		Humans, cultivation escape, wind	Asia	Global	Ornamental
Abelmoschus moschatus Medik.		Malvaceae	Annual/biennial	Asexual/sexual		Humans	Tropical Asia	Fiji, Tonga	Ornamental, aromatic oil
Clidemia hirta (L.) D. Don		Melastomataceae	Perennial	Asexual/sexual	Yes	Humans, cultivation escape, vehicles, animals	C. and S. America	Pacific islands, India, Indian Ocean Islands, E. Africa	Ornamental
Melastoma candidum D. Don		Melastomataceae	Perennial	Asexual/sexual		Humans, mammals, birds	Vietnam, China, Japan	Hawaii	Ornamental, medicinal
Miconia calvescens D.C.		Melastomataceae	Perennial	Sexual	Yes	Humans, cultivation escape, animals, wind, water	C. and S. America	Pacific islands	Ornamental
Morella faya (Aiton) Wilbur		Melastomataceae	Perennial	Sexual	Yes	Humans, birds and other animals, water	Azores, Madeira, Canary Isles	USA (incl. Hawaii), Australia, NZ	Ornamental
Tibouchina urvilleana (DC.) Cogn.		Melastomataceae	Perennial	Asexual (mainly)		Humans	S. Brazil	NZ, Hawaii, Reunion, New Caledonia	Ornamental
Cedrela odorata L.		Meliaceae	Perennial	Sexual		Humans, forestry, wind	West Indies, S. and C. America	Pacific islands, S. Africa	Timber
Melia azedarach L.		Meliaceae	Perennial	Asexual/sexual	Yes	Humans, birds	Australasia	Caribbean, tropical America, S. Africa	Ornamental, shade tree, food
Nymphoides peltata (S.G. Gmel.) Kuntze		Menyanthaceae	Perennial	Asexual/sexual		Humans, birds, water	Asia, Europe	N. America, New Zealand	Ornamental
Castilla elastica Cerv.		Moraceae	Perennial	Sexual		Humans, birds and other animals	C. America	Pacific islands	Rubber extraction
Ficus microcarpus L.		Moraceae	Perennial	Sexual		Humans, birds, bats, rodents	Asia, Pacific	Hawaii, Florida, C. and S. America	Ornamental
Ficus rubiginosa Desf. ex Vent.		Moraceae	Perennial	Asexual/sexual		Humans, animals	Australia	N. America, Europe, Pacific islands	Ornamental, shade tree
Morus alba L.		Moraceae	Perennial	Sexual		Humans, cultivation escape, animals	China	The Americas, S. Africa, S. and E. Europe, Japan	Silk production, fuel
Ardisia acuminata Willd.		Myrsinaceae	Perennial	Sexual		Humans	C. and S. America	Bermuda
Ardisia crenata Sims		Myrsinaceae	Perennial	Sexual (mainly)		Humans, birds	Asia	Australia, Polynesia, USA	Ornamental
Ardisia elliptica Thunb.		Myrsinaceae	Perennial	Sexual		Humans, cultivation escape, birds, mammals	Asia	Hawaii, Okinawa, Jamaica, Florida	Ornamental
Eugenia uniflora L.		Myrtaceae	Perennial	Sexual		Humans, birds, mammals	Brazil	Global	Ornamental, food
Melaleuca quinquenervia (Cav.) S.T. Blake		Myrtaceae	Perennial	Asexual/sexual	Yes	Humans, birds, water	Melanesia, E. Australia	Florida	Ornamental, forestry, erosion control
Pimenta dioica (L.) Merr.		Myrtaceae	Perennial	Sexual		Humans, birds	W. Indies, C. America	Pacific islands	Spice, fragrance
Psidium cattleianum Afzel. ex Sabine		Myrtaceae	Perennial	Asexual/sexual		Humans, cultivation escape, birds and other animals	Brazil	Polynesia, Florida, Seychelles, Norfolk Island	Food
Psidium guajava L.		Myrtaceae	Perennial	Sexual	Yes	Humans, cultivation escape, water, animals	C. and S. America	Global	Food
Rhodomyrtus tomentosa (Aiton) Hassk.		Myrtaceae	Perennial	Sexual		Humans, birds, mammals	S. and SE Asia, Philippines	Global	Ornamental, food
Syzygium cumini (L.) Skeels		Myrtaceae	Perennial	Sexual		Humans, cultivation escape, birds, other anmals	Indonesia, Malaysia	Global	Ornamental
Syzygium jambos (L.) Alston		Myrtaceae	Perennial	Sexual		Humans, cultivation escape, birds, other animals	SE Asia	Global	Food, furniture, musical instruments etc
Waterhousea floribunda (F.Muell.) B.Hyland		Myrtaceae	Perennial	Sexual		Birds	Australia	French Polynesia	Ornamental
Nymphaea odorata Aiton		Nymphaeaceae	Perennial	Sexual (mainly)		Humans, ornamental escape, birds	Eastern N. America, S. America	Western N. America	Ornamental
Fraxinus floribunda Wall.		Oleaceae	Perennial	Sexual		Humans, wind	Asia	La Reunion	Ornamental, food, medicinal
Ligustrum lucidum W.T. Aiton		Oleaceae	Perennial	Asexual/sexual		Humans, birds	China, Japan, Korea	Australia, NZ, the Americas, S. Africa	Ornamental, medicinal
Ligustrum robustum (Roxb.) Blume		Oleaceae	Perennial	Asexual/sexual		Humans, birds, mammals	Indian Ocean islands	Tropical islands (locally)	Ornamental
Ligustrum sinense Lour.		Oleaceae	Perennial	Asexual/sexual		Humans, birds	China, Vietnam, Laos	Global	Ornamental
Ligustrum vulgare L.		Oleaceae	Perennial	Asexual/sexual		Humans, birds	N. Africa, Europe	USA	Ornamental
Olea europaea L.		Oleaceae	Perennial	Asexual/sexual		Humans, birds, mammals	Africa, Near East, Mediterranean	USA (incl Hawaii), Australia, NZ
Fuchsia boliviana Carr.		Onagraceae	Perennial	Asexual/sexual		Humans, cultivation escape	S. America	Global	Ornamental, food
Fuchsia magellanica Lam.		Onagraceae	Perennial	Asexual/sexual		Humans, cultivation escape	S. America	Australia, NZ, Hawaii, Reunion	Ornamental
Ludwigia peruviana (L.) H. Hara		Onagraceae	Perennial	Asexual/sexual		Humans, ornamental escape, birds	S. America	Australasian Pacific, N. America	Ornamental
Oeceoclades maculata (Lindl.) Lindl.		Orchidaceae	Perennial	Sexual		Humans	Africa	West Indies, Florida, C. and S. America	Ornamental
Striga asiatica (L.) Kuntze		Orobanchaceae	Annual	Sexual	Yes	Humans, agriculture, birds, wind, water	Africa, Asia, Europe	Global
Oxalis corniculata L.		Oxalidaceae	Perennial	Asexual (mainly)		Humans, birds	The Americas	Global
Oxalis latifolia Kunth		Oxalidaceae	Perennial	Asexual/sexual		Humans, contaminated crops	Mexico, C. and S. America	Africa, Asia, Australia
Oxalis pes-caprae L.		Oxalidaceae	Perennial	Asexual (mainly)		Humans, animals	S. Africa	Mediterranean, Australia, NZ, USA, Asia	Ornamental
Passiflora edulis Sims		Passifloraceae	Perennial	Asexual/sexual		Humans, cultivation escape, animals	S. America	Pacific and Indian Ocean islands, S. Africa	Food
Passiflora foetida L.		Passifloraceae	Perennial	Asexual/sexual		Humans, cultivation escape, birds	S. America	Global (tropics)	Food, medicinal
Passiflora maliformis L.		Passifloraceae	Perennial	Asexual/sexual		Humans, cultivation escape, birds	C. America, Caribbean	Pacific islands	Food
Passiflora suberosa L.		Passifloraceae	Perennial	Sexual		Birds, other animals	S. America	Pacific islands	Ornamental
Passiflora tarminiana Coppens & V.E. Barney		Passifloraceae	Perennial	Sexual		Humans, cultivation escape, birds, other animals	S. America	Africa, Pacific islands	Ornamental, food
Paulownia tomentosa Steud.		Paulowniaceae	Perennial	Asexual/sexual	Yes	Humans, wind	Asia	N. America, Australia, Germany
Antidesma bunius (L.) Spreng.		Phyllanthaceae	Perennial	Sexual		Humans, cultivation escape	SE Asia	French Polynesia	Ornamental, wood
Piper aduncum L.		Piperaceae	Perennial	Asexual (mainly)		Humans, cultivation escape, birds, other animals	W. Indies, tropical America	Pacific islands	Food and drink
Pittosporum tenuifolium Banks & Sol. ex Gaertn.		Pittosporaceae	Perennial	Sexual		Humans, birds	New Zealand	Australia, USA, Bermuda	Medicinal, food flavoring
Pittosporum undulatum Vent.		Pittosporaceae	Perennial	Sexual		Humans, birds	SE Australia	Pacific Islands, Caribbean, S. Africa	Ornamental
Pittosporum viridiflorum Sims		Pittosporaceae	Perennial	Sexual		Humans, birds	Tropical Africa, Arabia, India	USA (incl Hawaii), St Helena	Ornamental
Bacopa monnieri (L.) Wettst.		Plantaginaceae	Perennial	Asexual/sexual		Humans, cultivation escape, waterways	Africa, Asia, Australia, Americas	Cayman	Ornamental, medicinal, food
Limnophila sessiliflora (Vahl) Blume		Plantaginaceae	Perennial	Asexual/sexual		Humans, cultivation escape, waterways	Asia	N. America	Aquarium plant
Aegilops triuncialis L.		Poaceae	Annual	Sexual	Yes	Humans, animals, wind	Africa, Asia, Europe	USA, Japan
Agrostis capillaris L.		Poaceae	Perennial	Asexual/sexual	Yes	Humans, animals, wind, water	Europe, Near East	Global	Forage, lawns
Agrostis gigantea Roth		Poaceae	Perennial	Asexual/sexual		Humans	Asia, Europe	USA, Canada, Greenland	Forage
Ammophila arenaria (L.) Link		Poaceae	Perennial	Asexual (mainly)		Humans, cultivation escape, marine transport	Europe	Australia, NZ, Chile, S. Africa	Sand dune stabilization
Andropogon gayanus Kunth.		Poaceae	Perennial	Sexual		Humans, cultivation escape	Africa	Australia	Forage, thatching, weaving
Andropogon virginicus L.		Poaceae	Perennial	Asexual/sexual		Humans, wind	N. and C. America, West Indies	Australia, NZ, Hawaii, California, French Polynesia
Arundo donax (L.)		Poaceae	Perennial	Asexual (mainly)		Humans, cultivation escape, wind, water	Eurasia	Australia, S. America, Pacific islands	Ornamental
Bambusa vulgaris Schrad.		Poaceae	Perennial	Asexual (mainly)		Humans, cultivation escape, water	Tropical Asia	Global
Bothriochloa pertusa (L.) A. Camus		Poaceae	Perennial	Asexual/sexual		Humans, birds, other animals	SE Asia	Australia, Caribbean, Pacific Islands, N. America	Construction, medicinal, food, erosion control
Bromus inermis Leyss.		Poaceae	Perennial	Sexual	Yes	Humans, wind, birds, other animals	Europe, Asia	Global	Forage
Bromus rubens L.		Poaceae	Annual	Sexual		Humans, wind, wand, animals	Africa, Asia, Europe	N. America	Forage
Bromus tectorum L.		Poaceae	Annual	Sexual	Yes	Wind, animals	S. Europe, SW Asia	Global	Forage
Cenchrus ciliaris L.		Poaceae	Perennial	Asexual/sexual		Humans, cultivation escape, animals, wind, waters	Africa, Asia, Europe	Australia, N. America	Forage, erosion control
Cenchrus clandestinus (Hochst. ex Chiov.) Morrone		Poaceae	Perennial	Asexual (mainly)		Humans, cultivation escape, wind	E. Africa	Pacific islands, Australasia, China, S. Africa	Forage, lawns, ground cover
Cenchrus echinatus L.		Poaceae	Annual	Sexual		Humans, water	Tropical America	Global	Forage
Cenchrus macrourus (Trin.) Morrone		Poaceae	Perennial	Asexual/sexual		Humans, animals, water	S. Africa	Australia, NZ	Ornamental
Cenchrus polystachios (L.) Morrone		Poaceae	Annual/perennial	Asexual/sexual		Humans, wind, water	Tropical Africa and Asia	Pacific islands, Australasia	Forage, erosion control
Cenchrus setaceus (Forssk.) Morrone		Poaceae	Perennial	Asexual	Yes	Humans, wind, water	N. Africa	N. America, Hawaii, Australia, Pacific, Canary Isles	Ornamental
Cortaderia jubata (Lemoine ex Carrière) Stapf		Poaceae	Perennial	Asexual/sexual		Humans, wind, water, animals	S. America	USA, NZ, Australia, S. Africa	Ornamental, forage
Cortaderia selloana (Schult. & Schult.f.) Asch. & Graebn.		Poaceae	Perennial	Sexual		Humans, cultivation escape, wind	S. America	USA, NZ, Australia, S. Africa	Ornamental, forage
Cynodon dactylon (L.) Pers.		Poaceae	Perennial	Asexual/sexual		Humans, waterways	S. Europe	Global	Golf courses, sports fields
Glyceria maxima (Hartm.) Holmb.		Poaceae	Perennial	Sexual	Yes	Humans, water, birds and other animals	Europe, Asia	Australia, NZ, N. America
Heteropogon contortus (L.) P. Beauv. ex Roem. & Schult.		Poaceae	Perennial	Sexual		Humans, cultivation escape	Australasia, S. Africa, Oceania	Global (tropics)	Forage, erosion control, thatching, weaving
Holcus lanatus L.		Poaceae	Perennial	Asexual/sexual		Humans	Europe	NZ, Reunion, Hawaii, Chile	Forage
Imperata cylindrica (L.) Raeusch.		Poaceae	Perennial	Asexual/sexual		Humans, wind	Asia, Australia	Global	Ornamental, roofs
Ischaemum polystachyum J. Presl		Poaceae	Perennial	Asexual/sexual		Humans, wind	Philippines to Polynesia	Pacific islands	Forage
Melinis minutiflora P. Beauv.		Poaceae	Perennial	Asexual/sexual		Humans, cultivation escape, wind	Africa	Hawaii, S. America	Forage
Microstegium vimineum (Trin.) A. Camus		Poaceae	Annual	Asexual/sexual	Yes	Water, mammals	Asia	N. America	Packing material
Miscanthus sinensis Andersson		Poaceae	Perennial	Asexual/sexual	Yes	Wind	Russia, China, Indonesia	USA, Australia	Ornamental
Nassella neesiana (Trin. & Rupr.) Barkworth		Poaceae	Perennial	Asexual/sexual	Yes	Humans, wind, water	S. America	Australia, NZ, England
Nassella tenuissima (Trin.) Barkworth		Poaceae	Perennial	Sexual		Humans, wind, water, animals	C. America, S. USA	USA, Australia, NZ, S. Africa	Ornamental
Neyraudia reynaudiana (Kunth) Keng ex Hitchc.		Poaceae	Perennial	Asexual/sexual		Humans, cultivation escape, wind	S. and E. Asia	Bahamas	Ornamental
Oplismenus hirtellus ssp. undulatifolius (Ard.) U. Scholz		Poaceae	Perennial	Asexual/sexual		Humans, animals, humans, vehicles	S. Europe, Asia	E. USA
Panicum repens L.		Poaceae	Perennial	Asexual (mainly)		Humans, cultivation escape, ships	Africa, Asia, Europe	N. America	Forage, erosion control
Paspalum scrobiculatum L.		Poaceae	Perennial/annual	Sexual		Humans, cultivation escape	W. Africa	America, Fiji, Hawaii	Food
Paspalum urvillei Steud.		Poaceae	Perennial	Asexual/sexual		Humans, wind, water, animals	Tropical America	Global
Paspalum vaginatum Sw.		Poaceae	Perennial	Asexual (mainly)		Humans, cultivation escape	N. America, Caribbean, Hawaii	Global (tropics and subtropics)	Golf courses, sports fields, forage, erosion control
Phalaris arundinacea L.		Poaceae	Perennial	Asexual/sexual		Humans, cultivation escape	Europe, N. America, Asia	Global (circumboreal)	Ornamental, forage, bioenergy
Phragmites australis (Cav.) Trin. ex Steud.		Poaceae	Perennial	Asexual/sexual		Humans, wind, water, birds, mammals	Global	Local invasions	Forage, fuel, building, dye, basketry
Phyllostachys flexuosa Rivière & C. Rivière		Poaceae	Perennial	Asexual		Humans, cultivation escape	China	New Caledonia	Ornamental, carpentry, building
Poa annua L.		Poaceae	Annual/perennial	Sexual	Yes	Humans, birds	Eurasia	Global	Forage, golf courses, lawns
Poa pratensis L.		Poaceae	Perennial	Asexual/sexual	Yes	Humans, irrigation water	Eurasia, Americas, Australia	Global	Forage, lawns
Rottboellia cochinchinensis (Lour.) Clayton		Poaceae	Annual	Sexual	Yes	Humans, birds and other animals	Africa, Asia, Australia	The Americas, Caribbean
Sacciolepis indica (L.) Chase		Poaceae	Perennial	Asexual/sexual		Humans	Australasia to Polynesia	Hawaii, NZ, French Polynesia, New Caledonia
Schismus arabicus Nees		Poaceae	Annual	Sexual		Wind	Africa, Asia, Europe	Australia, the Americas
Schismus barbatus (L.) Thell.		Poaceae	Annual	Sexual		Wind	Mediterranean	Australia, SW USA, S. Africa
Setaria verticillata (L.) P. Beauv.		Poaceae	Annual	Sexual	Yes	Humans, animals	Europe	Global	Food and drink
Sorghum halepense (L.) Pers.		Poaceae	Perennial	Asexual/sexual	Yes	Humans, wind, water	Mediterranean, Syria	Global	Forage
Spartina alterniflora Loisel.		Poaceae	Perennial	Asexual (mainly)		Humans, cultivation escape	The Americas	Australasia-Pacific, China, Europe	Salt marsh restoration
Spartina anglica C.E. Hubbard		Poaceae	Perennial	Asexual/sexual	No	Birds, water	England	Global	Erosion control
Spartina densiflora Brongn.		Poaceae	Perennial	Asexual/sexual		Humans	Southern S. America	USA, Africa, Spain
Sporobolus indicus var. capensis Engl.		Poaceae	Perennial	Sexual		Humans, animals, water	Africa	Australia, NZ, Pacific and Indian Ocean islands, India
Urochloa maxima (Jacq.) R.D. Webster		Poaceae	Perennial	Asexual/sexual		Wind	Africa	Global (tropical and subtropical)
Urochloa mutica (Forsk.) T.Q. Nguyen		Poaceae	Perennial	Asexual (mainly)		Humans, cultivation escape	Pantropical regions	Tropical and subtropical islands	Ground cover in plantations
Vulpia bromoides (L.) Gray		Poaceae	Annual	Sexual		Humans, animals	Africa, Asia, Europe	Australia, NZ, N. America, Hawaii, India, many islands	Ornamental
Zizania latifolia (Griseb.) Turcz. ex Stapf		Poaceae	Perennial	Asexual/sexual		Humans, birds, water	Asia	Europe, the Americas, Hawaii, NZ	Food
Polygala paniculata L.		Polygalaceae	Perennial	Asexual		Animals	Tropical America	Malaysia, Micronesia, Pacific islands
Antigonon leptopus Hook. & Arn.		Polygonaceae	Perennial	Asexual		Animals, water	Mexico	Pacific islands, Papua New Guinea	Ornamental
Persicaria perfoliata (L.) H. Gross		Polygonaceae	Annual	Asexual	Yes	Humans, cultivation escape, animals	India to China	N. America	Food
Polygonum cuspidatum Sieb. & Zucc.		Polygonaceae	Perennial/annual	Asexual (mainly)		Humans	Japan, China, Korea, Taiwan	Global	Ornamental, erosion control, food, medicinal
Rumex acetosella L.		Polygonaceae	Perennial	Asexual/sexual	Yes	Humans, animals, wind	Eurasia, China	Global	Ornamental
Rumex crispus L.		Polygonaceae	Perennial	Sexual	Yes	Humans, animals, wind, water	Africa, Asia, Europe	Global	Medicinal
Rumex obtusifolius L.		Polygonaceae	Perennial	Asexual/sexual	Yes	Humans, animals, wind, water	Europe	S. America, Australia, Japan
Eichhornia crassipes (Mart.) Solms		Pontederiaceae	Perennial	Asexual (mainly)		Humans, cultivation escape, birds	S. America	Global
Montia fontana L.		Portulacaceae	Annual	Sexual		Humans	Global	Falkland Islands	Ornamental
Potamogeton crispus L.		Potamogetonaceae	Perennial	Asexual/sexual		Humans, animals, water	Global	N. America
Potamogeton perfoliatus L.		Potamogetonaceae	Perennial	Asexual/sexual		Humans, cultivation escape, birds	USA, Europe	Australia, NZ
Grevillea robusta A. Cunn. ex R. Br.		Proteaceae	Perennial	Sexual		Humans	E. Australia	Pacific	Ornamental
Clematis terniflora DC.		Ranunculaceae	Perennial	Asexual/sexual		Humans, cultivation escape, wind	Asia	N. America, Europe	Ornamental, carpentry
Clematis vitalba L.		Ranunculaceae	Perennial	Asexual/sexual	Yes	Humans, animals, wind, water	SW Asia	Australasia-Pacific, N. America	Ornamental
Ranunculus ficaria L.		Ranunculaceae	Perennial	Asexual/sexual		Humans, cultivation escape, animals, water	Africa, Asia, Europe	N. America	Ornamental
Colubrina asiatica (L.) Brongn.		Rhamnaceae	Perennial	Asexual/sexual	Yes	Humans, birds, water	E. Africa, Asia, Australia, Pacific	Florida, Caribbean, Mexico
Frangula alnus Mill.		Rhamnaceae	Perennial	Asexual/sexual		Humans, cultivation escape, birds, water	N. Africa, Asia, Europe	N. America	Food, medicinal, soap, fish poison
Rhamnus alaternus L.		Rhamnaceae	Perennial	Sexual (mainly)		Humans, birds, other animals	Africa, Asia, Mediterranean	Australasia- Pacific	Ornamental, landscaping
Rhamnus cathartica L.		Rhamnaceae	Perennial	Sexual		Humans, birds, other animals	Africa, Asia, Mediterranean	N. America	Ornamental
Ziziphus mauritiana Lam.		Rhamnaceae	Perennial	Asexual/sexual		Humans, animals	C. Asia	Africa, Central and SE Asia, Caribbean	Ornamental
Rhizophora mangle L.		Rhizophoraceae	Perennial	Asexual/sexual		Humans, cultivation escape	Africa, America, Polynesia	Hawaii, Australia	Ornamental, food, forage, carpentry
Duchesnea indica (Jacks) Focke		Rosaceae	Perennial	Asexual/sexual		Humans, cultivation escape	Asia	Global	Ornamental, medicinal, erosion control
Eriobotrya japonica (Thunb.) Lindl.		Rosaceae	Perennial	Sexual		Humans, cultivation escape, birds, other animals	Japan, China	N. America, Mediterranean, Pacific
Fragaria vesca L.		Rosaceae	Perennial	Asexual/sexual	Yes	Humans, cultivation escape, birds, other animals	Eurasia, N. America	Hawaii, NZ, Reunion	Food
Prunus campanulata Maxim.		Rosaceae	Perennial	Asexual/sexual		Humans, cultivation escape, birds	China, Taiwan, Vietnam	Global
Pyrus calleryana Decne.		Rosaceae	Perennial	Sexual	Yes	Humans, cultivation escape, birds	S. and E. Asia	Australia, USA	Ornamental
Rosa bracteata J.C. Wendl.		Rosaceae	Perennial	Sexual		Humans, cultivation escape, birds	Japan, China, Taiwan	USA, Europe, Australia, W. Indies	Ornamental
Rosa multiflora Thunb.		Rosaceae	Perennial	Asexual/sexual	Yes	Humans, cultivation escape, birds	Asia	USA	Ornamental, landscaping
Rubus alceifolius Poir.		Rosaceae	Perennial	Asexual/sexual	Yes	Humans, birds, water	SE Asia	Australia, some tropical islands	Food, medicinal, erosion control
Rubus discolor Weihe & Nees		Rosaceae	Perennial	Asexual/sexual		Humans, cultivation escape, birds, other animals	N. Africa, W. Europe	S. Africa, Asia, N. America, Europe
Rubus ellipticus Sm.		Rosaceae	Perennial	Asexual/sexual		Humans, birds, other animals	S. Asia	USA, Hawaii, UK	Food
Rubus moluccanus L.		Rosaceae	Perennial	Asexual/sexual		Humans, birds, other animals	Asia	Pacific islands, Asia	Food
Rubus niveus Thunb.		Rosaceae	Perennial	Asexual/sexual	Yes	Humans, birds, other animals	S. and SE Asia, Afghanistan	Global	Food
Rubus phoenicolasius Maxim.		Rosaceae	Perennial	Asexual/sexual		Humans, cultivation escape, birds, other animals	China, Japan, Korea	Global	Ornamental
Rubus pinnatus Willd.		Rosaceae	Perennial	Asexual/sexual		Birds	Africa	S. Africa, Australia
Rubus rosifolius Sm.		Rosaceae	Perennial	Asexual/sexual		Humans, birds, other animals	Asia, Australia	Asia, Pacific Iislands
Rubus ulmifolius Schott		Rosaceae	Perennial	Sexual		Humans, birds	Europe, N. Africa	USA, Australia, NZ, S. Africa	Ornamental, food, medicinal
Spiraea japonica L.f.		Rosaceae	Perennial	Sexual	Yes	Humans, cultivation escape, water	Japan, China, Korea	Global	Ornamental, medicinal
Cinchona pubescens Vahl		Rubiaceae	Perennial	Asexual/sexual		Humans, wind	S. and C. America	Tanzania, Pacific islands	Medicinal
Paederia foetida L.		Rubiaceae	Perennial	Asexual/sexual		Humans, cultivation escape, birds	Asia	N. and S. America	Ornamental, timber, medicinal, fiber
Spermacoce verticillata L.		Rubiaceae	Perennial	Asexual/sexual		Humans, cultivation escape, animals	The Americas, possibly Africa	India, the Americas	Medicinal
Triphasia trifolia (Burm. f.) P. Wilson		Rutaceae	Perennial	Asexual/sexual		Humans, birds	SE Asia	Pacific, Caribbean, Indian Ocean	Food
Flacourtia indica (Burm. f.) Merr.		Salicaceae	Perennial	Sexual		Birds, other animals	Africa, Asia	Mauritius, French Polynesia, Reunion
Populus alba L.		Salicaceae	Perennial	Asexual/sexual		Humans, wind	Europe, Asia	USA, Australia, NZ, S. Africa	Ornamental, food, medicinal
Salix babylonica L.		Salicaceae	Perennial	Asexual/sexual		Humans, wind	China	Global	Ornamental
Salix cinerea L.		Salicaceae	Perennial	Asexual/sexual		Humans, wind	Asia, Europe	Australasia-Pacific, N. America	Ornamental, basketry, medicinal
Salix humboldtiana Willd.		Salicaceae	Perennial	Asexual/sexual		Humans, wind	C. and S. America	Global	Ornamental
Cardiospermum grandiflorum Sw.		Sapindaceae	Perennial	Sexual	Yes	Humans, cultivation escape, wind, water	Africa, the Americas	Australia, Pacific islands	Ornamental, basketry, medicinal, timber
Cupaniopsis anacardioides (A. Rich.) Radlk.		Sapindaceae	Perennial	Sexual		Humans, cultivation escape, birds, other animals	Australia, New Guinea	Florida and California
Houttuynia cordata Thunb.		Saururaceae	Perennial	Asexual/sexual		Humans, cultivation escape	Asia	Australasia-Pacific, Europe	Ornamental
Buddleja davidii Franch.		Scrophulariaceae	Perennial	Asexual/sexual	Yes	Humans, birds, wind, water	China	NZ, Australia-Pacific, N. America, Europe	Ornamental, medicinal, food
Buddleja madagascariensis Lam.		Scrophulariaceae	Perennial	Asexual/sexual		Humans, birds, wind, water	Madagaskar	Pacific islands	Ornamental
Linaria vulgaris Mill.		Scrophulariaceae	Perennial	Asexual/sexual	Yes	Humans, animals, wind	Eurasia, China	N. America, Autralia, NZ, S. Africa	Ornamental, medicinal, rubber
Verbascum thapsus L.		Scrophulariaceae	Biennial	Sexual	Yes	Humans	Asia, Europe	The Americas, Australia, NZ	Ornamental, medicinal
Veronica serpyllifolia ssp. serpyllifolia L.		Scrophulariaceae	Perennial	Asexual/sexual		Humans	Africa, Eurasia	N. America, Falkland Islands
Ailanthus altissima (Mill.) Swingle		Simaroubaceae	Perennial	Asexual/sexual		Humans, cultivation escape, wind	NE and Central China, Taiwan	N. America
Cestrum nocturnum L.		Solanaceae	Perennial	Asexual/sexual	Yes	Humans, cultivation escape, birds, other animals	Tropical America	Global
Cestrum parqui (Lam) L'Hér.		Solanaceae	Perennial	Asexual/sexual	Yes	Humans, cultivation excape, birds, water	S. America	Global	Ornamental
Nicotiana glauca Graham		Solanaceae	Perennial	Sexual		Humans, cultivation escape	S. America	Global	Ornamental, medicinal, insecticide
Physalis peruviana L.		Solanaceae	Annual/perennial	Sexual (mainly)		Humans, cultivation escape	S. America	Pacific islands	Ornamental, food
Solanum mauritianum Scop.		Solanaceae	Perennial	Sexual		Humans, cultivation escape, birds, other animals	S. America	Australia, Pacific Islands, NZ, S. Africa, India
Solanum seaforthianum Andr.		Solanaceae	Perennial	Sexual		Birds, other animals	Florida, Mexico, S. America	India, Indochina, Australia, Africa	Ornamental
Solanum sisymbriifolium Lam.		Solanaceae	Annual/perennial	Sexual (mainly)		Humans, cultivation escape	S. America	Global
Solanum tampicense Dunal		Solanaceae	Perennial	Asexual/sexual	Yes	Birds, water	Mexico, C. America, Caribbean	Florida
Solanum torvum Sw.		Solanaceae	Perennial	Asexual/sexual		Humans, frugivorous birds	Florida, Mexico to S. America	Pacific islands	Medicinal, food
Solanum viarum Dunal		Solanaceae	Perennial	Asexual/sexual		Humans, animals	S. America	Global
Tamarix aphylla (L.) H. Karst.		Tamaricaceae	Perennial	Asexual/sexual		Humans, cultivation escape	Africa, Asia	Australasia, Pacific islands	Ornamental, landscaping, shading
Tamarix parviflora DC.		Tamaricaceae	Perennial	Asexual/sexual		Wind, water	Europe, Asia	N. America
Tamarix ramosissima Ledeb.		Tamaricaceae	Perennial	Asexual/sexual		Wind, water	Asia, Europe	Global	Ornamental, landscaping, carpentry
Trapa natans L.		Trapaceae	Annual	Asexual/sexual	Yes	Humans, water	Asia	USA	Ornamental
Typha latifolia L.		Typhaceae	Perennial	Asexual/sexual		Wind, water	Global	Global
Boehmeria penduliflora Wedd. ex D.G. Long		Urticaceae	Perennial	Asexual/sexual		Humans	Asia	Reunion, Mauritius
Cecropia peltata L.		Urticaceae	Perennial	Sexual	Yes	Birds, bats	C. and S. America, Caribbean	Malaysia, Africa, Pacific Islands
Cecropia schreberiana Miq.		Urticaceae	Perennial	Sexual	Yes	Birds, bats	Antilles, S. America	Hawaii, Polynesia, W. Africa
Citharexylum spinosum L.		Verbenaceae	Perennial	Asexual/sexual		Humans, birds	S. America, Florida	Hawaii, Polynesia, Australia, Fiji
Lantana camara L.		Verbenaceae	Perennial	Sexual		Humans, birds	C. and S. America, Caribbean	Global	Ornamental
Verbena brasiliensis Vell.		Verbenaceae	Annual/perennial	Sexual		Humans, cultivation escape	S. America	Europe, Australasia, N. America	Ornamental
Verbena rigida Spreng.		Verbenaceae	Perennial	Asexual/sexual		Humans	S. Mexico	Global	Ornamental
Ampelopsis brevipedunculata (Maxim.) Trautv.		Vitaceae	Perennial	Asexual/sexual		Humans, birds, water	China, Japan, Korea, E. Russia	N. America, Canada	Ornamental
Phormium tenax J.R. Forst. & G. Forst.		Xanthorrhoeaceae	Perennial	Asexual/sexual		Humans, birds, wind, water	New Zealand, Norfolk Island	St Helena, Hawaii	Ornamental, fiber
Alpinia zerumbet (Pers.) B.L. Burtt & R.M. Sm.		Zingiberaceae	Perennial	Asexual/sexual		Humans, birds, water	Asia	Global (tropics)	Ornamental, medicinal
Elettaria cardamomum (L.) Maton		Zingiberaceae	Perennial	Asexual/sexual		Humans, cultivation escape	India, Sri Lanka	Pacific islands	Medicinal
Hedychium coccineum Buch.-Ham. ex Sm.		Zingiberaceae	Perennial	Asexual/sexual		Humans, cultivation escape	Himalayas	Global (tropics)	Ornamental
Hedychium coronarium J. Koenig		Zingiberaceae	Perennial	Asexual/sexual		Humans, cultivation escape	India, China	Australia, Pacific islands	Ornamental, food
Hedychium flavescens Carey ex Roscoe		Zingiberaceae	Perennial	Asexual/sexual		Humans, cultivation escape	India, Himalayas, Madagaskar	S. Africa, Pacific islands	Ornamental
Hedychium gardnerianum Shepard ex Ker-Gawl.		Zingiberaceae	Perennial	Asexual (mainly)		Humans, birds	India	Global (tropics)	Ornamental
Zostera japonica Asch. & Graebn.		Zosteraceae	Perennial	Asexual/sexual		Humans, birds, water	Asia	NW USA
